# Supplementary material for: Assessment of tilt and decentration of crystalline lens and intraocular lens relative to the corneal topographic axis using anterior segment optical coherence tomography
Source: PLoS One. 2017 Sep 1;12(9):e0184066. doi: 10.1371/journal.pone.0184066 (PMC5581187; doi:10.1371/journal.pone.0184066)
Supplement: S1 Table — (XLS) [file pone.0184066.s001.xls]

## Sheet: Original data
Supporting Information
				Crystalline lens decentration		Crystalline lens decentration		Crystalline lens decentration		Crystalline lens decentration		Crystalline lens tlt		Crystalline lens tlt		Crystalline lens tlt		Crystalline lens tlt		IOL decentration		IOL decentration		IOL decentration		IOL decentration		IOL tilt		IOL tilt		IOL tilt		IOL tilt
Patient Number				Nonmydriatic 1		Nonmydriatic 2		Mydriatic 1		Mydriatic 2		Nonmydriatic 1		Nonmydriatic 2		Mydriatic 1		Mydriatic 2		Nonmydriatic 1		Nonmydriatic 2		Mydriatic 1		Mydriatic 2		Nonmydriatic 1		Nonmydriatic 2		Mydriatic 1		Mydriatic 2
	R/L	Sex	Age	Decentration	Azimuth	Decentration	Azimuth	Decentration	Azimuth	Decentration	Azimuth	Tilt	Axis	Tilt	Axis	Tilt	Axis	Tilt	Axis	Decentration	Azimuth	Decentration	Azimuth	Decentration	Azimuth	Decentration	Azimuth	Tilt	Axis	Tilt	Axis	Tilt	Axis	Tilt	Axis
1	R	M	71	0.02	292	0.14	174	0.07	35	0.12	6	4.7	193	4.4	174	4.1	194	3.9	204	0.24	335	0.07	197	0.13	319	0.28	350	5.3	186	5.4	193	5.5	189	6	181
2	R	F	75																	0.18	133	0.13	132	0.24	164	0.27	145	6	170	5.7	172	8.6	183	8.6	176
3	R	F	79	0.14	182	0.1	170	0.08	142	0.15	149	6.2	196	5.8	201	5.9	199	6.2	193
4	R	F	74	0.18	260	0.15	225	0.22	251	0.12	231	2.7	222	4.2	177	5.6	211	5.5	203
5	R	M	66	0.02	358	0.02	197	0.01	314	0.01	215	2.7	214	2.9	210	2.7	208	3	213
6	R	F	68																	0.28	57	0.07	174	0.22	148	0.31	220	3.7	236	6	218	3.9	215	4.8	203
7	R	F	73	0.22	156	0.12	152	0.15	164	0.14	176	5.5	186	5.6	188	5.9	192	6.3	191	0.3	163	0.26	140	0.08	134	0.1	164	5.2	193	6.1	182	4.4	196	4.5	198
8	R	M	77																	0.11	20	0.07	358	0.2	94	0.1	96	2.7	218	3.4	224	3.6	163	3.9	178
9	R	M	71	0.19	232	0.2	231	0.1	224	0.18	250	6.5	192	6.3	194	6.1	192	6.4	195	0.42	277			0.46	206	0.39	200	6.5	176			4.4	221	3.2	237
10	R	M	71	0.29	220	0.33	218	0.29	215	0.26	218	6.1	189	6.3	194	6.8	194	6.4	194	0.18	248	0.17	258	0.34	234	0.29	229	3.6	190	2.9	190	6.5	197	6.1	202
11	R	F	78	0.06	268	0.02	241	0.09	269	0.08	253	2.8	180	3.1	175	3.4	201	3.4	195
12	R	M	75	0.12	190	0.25	216	0.14	224	0.21	223	5.6	188	6.7	196	6	194	5.9	197	0.27	155	0.25	143	0.25	155	0.23	154	5.6	194	5.5	193	5.5	196	5.6	198
13	R	F	81																	0.24	291	0.3	318	0.09	359	0.12	298	5.1	210	4.2	218	4.3	198	4.5	207
14	R	M	84	0.2	265	0.21	292	0.37	257	0.26	258	5.5	222	5	222	6.4	219	5.7	222	0.25	266	0.22	251	0.13	303	0.23	264	4.4	226	3.9	223	3.1	216	3.7	223
15	R	M	75	0.08	212	0.2	231	0.16	23	0.03	163	5	185	5.6	188	4	191	5.4	190	0.09	55	0.06	157	0.13	52	0.2	74	4.2	158	5.6	169	5.8	156	5.8	147
16	R	M	54	0.44	152	0.43	142	0.38	153	0.4	148	6.6	183	6.2	174	6.9	188	6.8	186
17	R	M	82																	0.03	36	0.06	52	0.07	13	0.07	64	1.3	210	0.8	199	0.9	202	1.3	189
18	R	F	68	0.09	25	0.09	45	0.16	13	0.14	13	3	173	3	168	2.9	170	2.3	166
19	R	F	69																	0.18	255	0.15	246	0.23	251	0.21	244	4.3	232	3.6	228	4.4	236	4.2	230
20	R	F	90																	0.22	292	0.18	270	0.24	239	0.23	301	3.4	207	3.5	191	4	207	3.7	213
21	R	F	63	0.18	65	0.16	52	0.19	55	0.14	34	4.1	195	4.1	197	3.8	201	4.2	203
22	R	F	67	0.26	184	0.26	185	0.23	189	0.22	184	7.2	182	7.2	182	7.2	190	7.2	190
23	R	M	68																	0.19	94	0.13	95	0.12	127	0.13	117	5.1	200	5.2	200	4.8	201	4.9	203
24	R	F	84	0.34	225	0.4	220	0.26	220	0.29	222	5.5	202	6.1	200	5.7	203	5.6	200	0.12	233	0.06	151	0.16	250	0.15	228	6.6	218	7.1	217	6.8	220	7.1	218
25	R	M	76																	0.3	209	0.3	212	0.29	209	0.31	213	6	211	6.1	210	5.6	210	6.3	214
26	R	F	64	0.29	188	0.24	188	0.24	194	0.24	188	6.6	193	6.4	191	6.9	193	6.4	191
27	R	F	74	0.09	79	0.11	79	0.09	64	0.09	71	3.9	195	3.9	194	3.6	204	3.8	204	0.23	55	0.46	60	0.2	82	0.1	68	2.2	203	2.3	191	2.9	197	2.5	219
28	R	F	78	0.04	133	0.02	146	0.05	228	0.02	289	4.6	205	4.3	203	4.5	209	4.3	204	0.07	355	0.06	341	0.16	25	0.09	25	3	195	3.1	200	3.5	202	3.9	199
29	R	M	83																	0.11	187	0.07	192	0.1	173	0.1	137	3.9	221	4.1	228	4.2	210	4.1	213
30	R	M	54																	0.3	317	0.3	320	0.3	319	0.3	319	4.6	216	4.5	217	4.6	215	4.6	217
31	R	F	73																	0.25	358	0.19	36	0.25	5	0.17	255	1	195	1.1	150	1.4	180	2.8	202
32	R	M	72																	0.25	116	0.06	179	0.06	210	0.13	182	7.5	177	5.8	171	7.5	174	7.5	175
33	R	F	85																	0.27	171	0.26	174	0.26	174	0.26	173	7.5	213	7.4	216	7.7	215	7.8	216
34	R	M	79																	0.24	144	0.25	161	0.24	172	0.21	165	6.1	200	6.2	199	6.8	200	6.1	204
35	R	F	87																	0.12	85	0.06	206	0.06	13	0.1	73	5.1	202	6.2	198	6	208	5.2	207
36	R	M	67																	0.08	156	0.06	147	0.12	127			4.5	201	4.3	200	4.3	200
37	R	F	86																	0.22	135	0.27	131	0.24	160	0.21	162	4	151	4.8	108	3.4	150	3.3	169
38	R	M	66	0.24	227	0.25	208	0.19	210	0.16	215	7	187	7.2	186	6.3	188	7.1	185
39	R	M	73	0.25	233	0.25	230	0.26	239	0.21	228	6.4	204	6.3	203	6.6	209	6.2	196
1	L	M	71	0.08	231	0.14	200	0.14	232	0.08	237	4.9	313	3.6	316	5.8	307	5.6	317	0.12	259	0.14	257	0.15	231	0.14	223	3.4	330	2.1	333	4.1	315	3	343
2	L	F	75																	0.11	131	0.08	162	0.1	109	0.09	119	4	3	3.8	350	4.2	350	4.9	349
4	L	F	74																	0.24	212	0.18	220	0.24	225	0.21	204	3.5	341	3.8	335	4.3	342	4	343
6	L	F	68																	0.27	106	0.32	107	0.3	84	0.24	61	3.1	326	3.5	312	3.5	340	3.7	343
7	L	F	73	0.23	12	0.21	67	0.3	61	0.2	18	6.3	351	6	341	5.4	345	5.6	351	0.28	161	0.21	126	0.36	178	0.09	117	5.1	192	5.6	338	4.9	340	5.9	344
8	L	F	77	0.11	185	0.13	191	0.13	166	0.13	196	2.3	297	2.3	293	2.3	296	3.1	285	0.25	276	0.27	277	0.27	285	0.24	280	2.8	304	3	310	2.7	311	2.7	310
9	L	M	71	0.2	246	0.21	217	0.25	239	0.3	242	4	306	2.5	284	4.7	311	4.5	316	0.37	247			0.06	334	0.08	115	5.9	292			3.6	282	3.2	332
10	L	M	71	0.33	308	0.41	313	0.29	320	0.28	317	7	338	7.8	338	7.7	338	7.5	338	0.32	305	0.34	299	0.3	309	0.35	307	8.7	327	7.1	320	8	335	8.6	332
11	L	F	78																	0.08	267	0.1	210	0.07	187	0.06	264	4.2	359	4.1	2	4.5	356	4.6	355
12	L	M	75	0.19	354	0.22	342	0.15	83	0.14	30	6.5	1	6.7	351	4.5	41	5.4	18	0.32	338	0.28	26	0.29	332	0.32	339	6.3	349	6.4	15	5.8	347	6.5	351
13	L	F	81	0.27	247	0.3	251	0.28	243	0.13	243	3.7	333	3.5	331	3.3	331	3.7	344	0.1	111	0.12	124	0.07	91	0.07	104	4.4	333	4.2	332	4.4	336	4.6	332
14	L	M	84	0.2	278	0.18	283	0.19	284	0.26	298	6.4	320	5.9	326	5.9	323	6.4	321
15	L	M	75	0.22	9	0.28	334	0.07	239	0.01	54	5.9	353	6.1	344	5.1	336	5.4	351
16	L	M	54	0.28	24	0.27	18	0.27	20	0.28	20	6	349	6.9	349	6.9	349	7.1	349
17	L	M	82																	0.33	279	0.35	286	0.33	295	0.33	297	4.6	322	3.8	336	5.2	329	4.9	331
18	L	F	68																	0.09	125	0.13	139	0.05	81	0.14	145	2.8	0	2.8	14	4.2	1	3.4	3
20	L	F	90																	0.12	260	0.15	263	0.25	291	0.11	244	4.9	321	4.7	324	4.2	321	4.3	326
21	L	F	63	0.14	111	0.2	118	0.19	122	0.16	132	4.4	343	4.1	342	4.5	337	3.9	335
40	L	F	80																	0.36	329	0.32	347	0.35	333	0.38	337	6.1	303	4.6	318	5.8	311	5.7	318
41	L	M	68																	0.45	274	0.31	254	0.39	277	0.38	275	6.1	329	6.6	328	6.1	333	6.1	335
23	L	M	68																	0.25	124	0.3	129	0.36	139	0.35	140	7.1	324	7.5	322	7.4	325	7.6	326
24	L	F	84																	0.46	321	0.44	315	0.46	319	0.38	320	6.4	325	7	322	5.9	323	5.5	325
25	L	M	76																	0.59	7	0.61	11	0.63	10	0.63	8	5	49	5.8	49	5.9	48	5.6	49
42	L	M	69	0.04	334	0.16	325	0.06	343	0.01	28	5.1	321	5	322	4.2	340	3.4	353	0.11	217	0.34	171	0.22	105	0.39	106	4.2	341	3.9	329	3.8	339	3.6	337
43	L	M	84																	0.24	10	0.25	6	0.26	359	0.27	4	6.4	345	6.3	345	6.4	341	6.3	343
27	L	F	74	0.07	122	0.05	131	0.1	183	0.11	101	4.5	348	4.6	345	3.9	337	4.2	346
44	L	M	83																	0.37	244	0.43	230	0.53	274	0.43	246	2.6	289	3.8	275	3.8	281	4.5	276
45	L	M	78																	0.42	319	0.29	293	0.44	316	0.3	323	5.1	316	5.6	317	4.5	309	4.9	313
28	L	F	78																	0.04	162	0.03	8	0.02	85	0.02	3	4.7	322	3.6	313	4.6	329	4.4	327
46	L	F	56																	0.18	183	0.14	181	0.14	165	0.15	158	2.2	341	3.1	340	3	333	3	338
29	L	M	83																	0.16	308	0.15	261	0.2	244	0.16	253	6.5	321	6.3	317	5.6	313	6.4	319
30	L	M	54
31	L	F	73																	0.14	175	0.11	172	0.12	70	0.16	3	1	343	0.8	332	1.4	26	0.6	23
33	L	F	85																	0.32	335	0.3	329	0.28	330	0.26	328	7.7	332	7.5	328	7.8	328	7.8	327
34	L	M	79																	0.23	325	0.26	327	0.27	327	0.23	347	7.5	341	7.8	340	7.1	341	6.9	338
35	L	F	87	0.23	309	0.21	305	0.2	305	0.2	297	5.4	339	5	337	5.6	332	5.3	331	0.23	342	0.35	347	0.3	335	0.29	348	4.3	339	5.7	347	5.1	334	4.8	335
47	L	M	70																	0.2	313	0.19	299	0.23	315	0.24	310	5.3	336	5	333	5.3	336	5.1	334
38	L	M	66	0.22	308	0.2	274	0.23	324	0.21	311	6.5	331	6	323	6.9	332	6.9	333
48	L	F	65	0.18	322	0.31	317	0.25	341	0.23	325	6.1	347	7.5	341	7.6	344	7.9	346
49	L	F	81	0.23	358	0.21	353	0.12	338	0.1	325	5.9	327	5.2	320	5.6	324	5.7	321
39	L	M	73	0.21	317	0.34	334	0.18	320	0.18	310	6.5	336	7	337	7	335	6.9	333
